# Supplementary material for: Effectiveness and challenges of digital tools implementation for enhancing infectious disease surveillance data quality in low- and middle-income countries: A systematic review protocol
Source: PLoS One. 2025 Aug 22;20(8):e0330904. doi: 10.1371/journal.pone.0330904 (PMC12373227; doi:10.1371/journal.pone.0330904)
Supplement: S2 Appendix — (XLSX) [file pone.0330904.s002.xlsx]

## Sheet: Sheet1
	Study Identification and Characteristics								Objective and Research Questions		Population and Sample Characterisitics			Digital Surveillance Tool/Platform				Primary Outcomes (Effect on)				Secondary Outcomes; Impact on			Outcome Measurement	Implementation and Contextual Factors					Implementation Effectiveness	Bias and Quality Appraisal			Policy and Practice Implications		References and Citation
s/n	Authors	Yesr of Publication	Title of Study	Journal/Source	Country	Study Design	Setting	Target Population	Study Aim/Purpose	Primary and Secondary Research Questions	Target Population	Sample Size	Eligibility Criteria	Type of Tool	Key featuresof Tool	Intervention/ Exposure Period	Comparison with Traditional Surveillance Methods (if applicable)	Timeliness	Acciracy	Completeness	Reliability	Impact on Disease Detection	Outbreak Response Efficiency	Integration within NIS	Method	Infrastructure and Connectivity Challenges	Workforce Capacity and Training	Regulatory and Ethical Considerations	Interoperability with Other Health Information Systems	User Adoption and Compliance	Summary of key findings	Risk of Bias Assessment	Reported Study Strength	Reported Study Limitations	Recommendations	Relevance to Public Health Policy in LMICs	DOI/PMID	Full Citation (APA 7 Format)
1
2
3
4
5
6
7
8
9
10
11
12
13
14
15
16
17
18
19
20
21
22
23
24
25
26
27
28
29
30
31
32
33
34
35
36
37
38
39
40
41
42
43
44
45
46
47
48
49
50
51
52
53
54
55
56
57
58
59
60
61
62
63
64
65
66
67
68
69
70
71
72
73
74
75
76
77
78
79
80
81
82
83
84
85
86
87
88
89
90
91
92
93
94
95
96
97
98
99
100
